# Supplementary material for: A Syndecan‐Based Genetic Approach to Coat the Surface of Small Extracellular Vesicles With Nanobodies
Source: J Extracell Biol. 2026 May 5;5(5):e70133. doi: 10.1002/jex2.70133 (PMC13145340; doi:10.1002/jex2.70133)
Supplement: Supplementary file 2 — Supplementary Material: jex270133‐sup‐0002‐TableS1.xlsx [file JEX2-5-e70133-s001.xlsx]

## Sheet: Sheet1
Supplementary Table S2: Amino acid sequence of the various genetic constructs used in this study
Construct	Amino acid sequence
myc-antiNef-PTGFRN	MGRLASRPLLLALLSLALCRGRVVREQKLISEEDLEVQLVESGGGLVQAGGSLRLFCAASGFTFGTSNMAWLRQAPGKRREWVALITISGYTDYADSVKDRFTISRDNAKNTVSLQMNSLKPEDTAIYFCARRVGSEYDLWGQGTQVTVSSVPTATLVRVVGTELVIPCNVSDYDGPSEQNFDWSFSSLGSSFVELASTWEVGFPAQLYQERLQRGEILLRRTANDAVELHIKNVQPSDQGHYKCSTPSTDATVQGNYEDTVQVKVLADSLHVGPSARPPPSLSLREGEPFELRCTAASASPLHTHLALLWEVHRGPARRSVLALTHEGRFHPGLGYEQRYHSGDVRLDTVGSDAYRLSVSRALSADQGSYRCIVSEWIAEQGNWQEIQEKAVEVATVV…
myc-antiNEF-pDisplay	METDTLLLWVLLLWVPGSTGDEQKLISEEDLEVQLVESGGGLVQAGGSLRLFCAASGFTFGTSNMAWLRQAPGKRREWVALITISGYTDYADSVKDRFTISRDNAKNTVSLQMNSLKPEDTAIYFCARRVGSEYDLWGQGTQVTVSSAVGQDTQEVIVVPHSLPFKVVVISAILALVVLTIISLIILIMLWQKKPR
myc-antiNEF-SDC1-CTF	MRRAALWLWLCALALSLQPALPEQKLISEEDLEVQLVESGGGLVQAGGSLRLFCAASGFTFGTSNMAWLRQAPGKRREWVALITISGYTDYADSVKDRFTISRDNAKNTVSLQMNSLKPEDTAIYFCARRVGSEYDLWGQGTQVTVSSVKVLPTWSTPVQPMAVLGGVIAGGLVGLIFAVCLVGFMLYRMKKKDEGSYSLEEPKQANGGAYQKPTKQEEFYA
antiNEF-SDC1-CTF	MRRAALWLWLCALALSLQPALPEVQLVESGGGLVQAGGSLRLFCAASGFTFGTSNMAWLRQAPGKRREWVALITISGYTDYADSVKDRFTISRDNAKNTVSLQMNSLKPEDTAIYFCARRVGSEYDLWGQGTQVTVSSVKVLPTWSTPVQPMAVLGGVIAGGLVGLIFAVCLVGFMLYRMKKKDEGSYSLEEPKQANGGAYQKPTKQEEFYA
antiMSN-SDC1-CTF	MRRAALWLWLCALALSLQPALPQVQLVQSGGGLVHPGGSLRLSCAASGIDLSLYRMRWYRQAPGKERDLVALITDDGTSYYEDSVKGRFTITRDNPSNKVFLQMNSLKPEDTAVYYCNAETPLSPVNYWGQGTQVTVSSVKVLPTWSTPVQPMAVLGGVIAGGLVGLIFAVCLVGFMLYRMKKKDEGSYSLEEPKQANGGAYQKPTKQEEFYA
antiEGFR-SDC1-CTF	MRRAALWLWLCALALSLQPALPEVQLVESGGGLVQAGGSLRLSCAVSISRTIFSLYAMEWYRQPPGKQRDLVARIYRSGDTNYADSVKGRFTISRDNAKNTVYLQMNSLKPEDTGVYYCNSPAQDWPWGQGTQVTVSSVKVLPTWSTPVQPMAVLGGVIAGGLVGLIFAVCLVGFMLYRMKKKDEGSYSLEEPKQANGGAYQKPTKQEEFYA
Nanoluc-syntenin	MVFTLEDFVGDWRQTAGYNLDQVLEQGGVSSLFQNLGVSVTPIQRIVLSGENGLKIDIHVIIPYEGLSGDQMGQIEKIFKVVYPVDDHHFKVILHYGTLVIDGVTPNMIDYFGRPYEGIAVFDGKKITVTGTLWNGNKIIDERLINPDGSLLFRVTINGVTGWRLCERILAMSLYPSLEDLKVDKVIQAQTAFSANPANPAILSEASAPIPHDGNLYPRLYPELSQYMGLSLNEEEIRANVAVVSGAPLQGQLVARPSSINYMVAPVTGNDVGIRRAEIKQGIREVILCKDQDGKIGLRLKSIDNGIFVQLVQANSPASLVGLRFGDQVLQINGENCAGWSSDKAHKVLKQAFGEKITMTIRDRPFERTITMHKDSTGHVGFIFKNGKITSIVKDSSAA…
